# Supplementary material for: Matrix stiffness regulates glucose-6-phosphate dehydrogenase expression to mediate sorafenib resistance in hepatocellular carcinoma through the ITGB1-PI3K/AKT pathway
Source: Cell Death Dis. 2025 Jul 20;16(1):538. doi: 10.1038/s41419-025-07842-3 (PMC12277399; doi:10.1038/s41419-025-07842-3)
Supplement: Supplementary file 3 — PCR Raw data [file 41419_2025_7842_MOESM3_ESM.xlsx]

## Sheet: Sheet1
Sample Name	Target Name	CT
0.5HepWT	18S	17.0767
0.5HepWT	18S	17.3142
0.5HepWT	18S	17.1533
0.5HepWT	BRSK2	32.3957
0.5HepWT	BRSK2	32.5975
0.5HepWT	BRSK2	31.5193
0.5HepWT	ADAMTS5	32.6337
0.5HepWT	ADAMTS5	32.6093
0.5HepWT	ADAMTS5	NaN
0.5HepWT	RAB3C	27.0899
0.5HepWT	RAB3C	27.0727
0.5HepWT	RAB3C	26.7729
0.5HepWT	CSF3R	28.7625
0.5HepWT	CSF3R	28.5832
0.5HepWT	CSF3R	29.0609
0.5HepWT	STC2	21.6072
0.5HepWT	STC2	21.5759
0.5HepWT	STC2	21.5033
0.5HepWT	G6PD	25.5079
0.5HepWT	G6PD	25.5954
0.5HepWT	G6PD	25.5344
Sample Name	Target Name	CT
0.5HepWT	18S	17.4968
0.5HepWT	18S	17.5321
0.5HepWT	18S	17.4291
0.5HepWT	ASAP1	27.5629
0.5HepWT	ASAP1	27.6712
0.5HepWT	ASAP1	27.5189
0.5HepWT	AKR1	24.5365
0.5HepWT	AKR1	24.7476
0.5HepWT	AKR1	24.2971
0.5HepWT	IL7R	31.3208
0.5HepWT	IL7R	30.8812
0.5HepWT	IL7R	30.8618
0.5HepWT	IGLON5	28.2481
0.5HepWT	IGLON5	28.491
0.5HepWT	IGLON5	28.4911
0.5HepWT	HTR2B	31.0963
0.5HepWT	HTR2B	NaN
0.5HepWT	HTR2B	30.7225
Sample Name	Target Name	CT
0.5LM3WT	18S	18.1449
0.5LM3WT	18S	18.3723
0.5LM3WT	18S	18.6987
0.5LM3WT	BRSK2	33.496
0.5LM3WT	BRSK2	32.6584
0.5LM3WT	BRSK2	31.2687
0.5LM3WT	ADAMTS5	34.0835
0.5LM3WT	ADAMTS5	32.1676
0.5LM3WT	ADAMTS5	31.9321
0.5LM3WT	RAB3C	31.2949
0.5LM3WT	RAB3C	32.3159
0.5LM3WT	RAB3C	31.8272
0.5LM3WT	IGLON5	30.1721
0.5LM3WT	IGLON5	31.7061
0.5LM3WT	IGLON5	31.6873
0.5LM3WT	STC2	21.5737
0.5LM3WT	STC2	21.5365
0.5LM3WT	STC2	21.5917
0.5LM3WT	G6PD	23.6168
0.5LM3WT	G6PD	23.6607
0.5LM3WT	G6PD	23.6508
Sample Name	Target Name	CT
0.5LM3WT	18S	18.3806
0.5LM3WT	18S	18.7519
0.5LM3WT	18S	18.7352
0.5LM3WT	AKR1	22.3749
0.5LM3WT	AKR1	22.2298
0.5LM3WT	AKR1	22.5205
0.5LM3WT	ASAP1	24.8593
0.5LM3WT	ASAP1	25.0854
0.5LM3WT	ASAP1	25.0257
0.5LM3WT	HTR2B	31.4842
0.5LM3WT	HTR2B	30.9071
0.5LM3WT	HTR2B	34.0293
0.5LM3WT	IL7R	30.2167
0.5LM3WT	IL7R	30.0454
0.5LM3WT	IL7R	29.326
0.5LM3WT	CSF3R	35.5052
0.5LM3WT	CSF3R	35.267
0.5LM3WT	CSF3R	NaN
Sample Name	Target Name	CT
12HepWT	18S	16.9959
12HepWT	18S	16.7555
12HepWT	18S	16.545
12HepWT	BRSK2	32.028
12HepWT	BRSK2	30.6835
12HepWT	BRSK2	32.3447
12HepWT	ADAMTS5	31.2726
12HepWT	ADAMTS5	35.438
12HepWT	ADAMTS5	31.8158
12HepWT	RAB3C	26.5681
12HepWT	RAB3C	26.4708
12HepWT	RAB3C	26.3961
12HepWT	IGLON5	28.1912
12HepWT	IGLON5	29.4689
12HepWT	IGLON5	28.6473
12HepWT	CSF3R	27.2936
12HepWT	CSF3R	27.6085
12HepWT	CSF3R	27.3881
12HepWT	STC2	22.3168
12HepWT	STC2	22.3175
12HepWT	STC2	21.6934
12HepWT	G6PD	23.6048
12HepWT	G6PD	23.8052
12HepWT	G6PD	23.1644
Sample Name	Target Name	CT
12HepWT	18S	17.1335
12HepWT	18S	17.1037
12HepWT	18S	17.0909
12HepWT	ASAP1	27.05
12HepWT	ASAP1	27.4156
12HepWT	ASAP1	27.0548
12HepWT	AKR1	23.4557
12HepWT	AKR1	22.687
12HepWT	AKR1	23.561
12HepWT	HTR2B	33.4974
12HepWT	HTR2B	29.96
12HepWT	HTR2B	32.1925
12HepWT	IL7R	30.7675
12HepWT	IL7R	31.3311
12HepWT	IL7R	30.4349
Sample Name	Target Name	CT
12LM3WT	18S	16.2198
12LM3WT	18S	16.2719
12LM3WT	18S	16.2227
12LM3WT	BRSK2	33.3838
12LM3WT	BRSK2	32.8448
12LM3WT	BRSK2	34.2184
12LM3WT	ADAMTS5	37.5565
12LM3WT	ADAMTS5	35.6429
12LM3WT	ADAMTS5	33.4741
12LM3WT	RAB3C	29.4569
12LM3WT	RAB3C	29.6202
12LM3WT	RAB3C	22.1075
12LM3WT	IGLON5	29.5847
12LM3WT	IGLON5	29.2708
12LM3WT	IGLON5	29.4904
12LM3WT	CSF3R	33.7713
12LM3WT	CSF3R	34.0216
12LM3WT	CSF3R	32.8826
12LM3WT	STC2	23.1832
12LM3WT	STC2	23.0469
12LM3WT	STC2	23.1536
12LM3WT	G6PD	17.454
12LM3WT	G6PD	17.5709
12LM3WT	G6PD	18.068
12LM3WT	18S	16.5939
12LM3WT	18S	16.4596
12LM3WT	18S	16.5062
12LM3WT	AKR1	16.3786
12LM3WT	AKR1	16.2056
12LM3WT	AKR1	16.1707
12LM3WT	ASAP1	24.3217
12LM3WT	ASAP1	23.9849
12LM3WT	ASAP1	24.109
12LM3WT	HTR2B	32.0875
12LM3WT	HTR2B	32.1901
12LM3WT	HTR2B	32.107
12LM3WT	IL7R	28.3743
12LM3WT	IL7R	28.3205
12LM3WT	IL7R	28.2473
Sample Name	Target Name	CT
hepg nc	G6PD	19.9003
hepg nc	G6PD	19.8189
hepg nc	G6PD	19.2015
hepg si1	G6PD	20.7542
hepg si1	G6PD	21.515
hepg si1	G6PD	20.5625
hepg si2	G6PD	21.3256
hepg si2	G6PD	21.0948
hepg si2	G6PD	20.9109
hepg si3	G6PD	20.9403
hepg si3	G6PD	21.365
hepg si3	G6PD	21.0471
hepG2-Vector	G6PD	21.0662
hepG2-Vector	G6PD	20.7512
hepG2-Vector	G6PD	21.1131
HepG2-oe	G6PD	17.7929
HepG2-oe	G6PD	17.6586
HepG2-oe	G6PD	18.4811
LM3-nc	G6PD	20.6288
LM3-nc	G6PD	20.6232
LM3-nc	G6PD	20.5015
lm3 s1	G6PD	24.9702
lm3 s1	G6PD	25.0048
lm3 s1	G6PD	24.804
lm3 s2	G6PD	25.448
lm3 s2	G6PD	25.4485
lm3 s2	G6PD	25.4043
lm3 s3	G6PD	25.0207
lm3 s3	G6PD	25.1242
lm3 s3	G6PD	25.1543
LM3-ve	G6PD	22.7423
LM3-ve	G6PD	22.6744
LM3-ve	G6PD	22.6665
LM3-oeG6PD	G6PD	19.4367
LM3-oeG6PD	G6PD	20.4651
LM3-oeG6PD	G6PD	19.4802
Sample Name	Target Name	CT
HepG2-siNC	18S	16.3508
HepG2-siNC	18S	16.3722
HepG2-siNC	18S	16.3613
HepG2-siNC	ITGB1	21.5284
HepG2-siNC	ITGB1	21.5223
HepG2-siNC	ITGB1	21.5456
HepG2-siITGB1	18S	16.2351
HepG2-siITGB1	18S	15.5337
HepG2-siITGB1	18S	15.4343
HepG2-siITGB1	ITGB1	24.2028
HepG2-siITGB1	ITGB1	24.0453
HepG2-siITGB1	ITGB1	23.993
HepG2-siNC	18S	15.7638
HepG2-siNC	18S	15.6694
HepG2-siNC	18S	15.8722
HepG2-siNC	CD44	30.1364
HepG2-siNC	CD44	29.726
HepG2-siNC	CD44	29.5127
HepG2-siCD44	18S	15.8038
HepG2-siCD44	18S	15.6979
HepG2-siCD44	18S	15.7851
HepG2-siCD44	CD44	32.7382
HepG2-siCD44	CD44	31.8271
HepG2-siCD44	CD44	31.7054
HepG2-siNC	18S	15.7638
HepG2-siNC	18S	15.6694
HepG2-siNC	18S	15.8722
HepG2-siNC	PIEZO1	21.9311
HepG2-siNC	PIEZO1	22.3918
HepG2-siNC	PIEZO1	21.8742
HepG2-siPIEZO1	18s	15.3623
HepG2-siPIEZO1	18s	16.0243
HepG2-siPIEZO1	18s	15.2767
HepG2-siPIEZO1	PIEZO1	23.8888
HepG2-siPIEZO1	PIEZO1	23.8073
HepG2-siPIEZO1	PIEZO1	23.8255
HepG2-siNC	18S	16.3508
HepG2-siNC	18S	16.3722
HepG2-siNC	18S	16.3613
HepG2-siNC	PIEZO2	21.7924
HepG2-siNC	PIEZO2	21.7765
HepG2-siNC	PIEZO2	21.6586
HepG2-siPIEZO2	18S	15.8865
HepG2-siPIEZO2	18S	15.5992
HepG2-siPIEZO2	18S	15.513
HepG2-siPIEZO2	PIEZO2	23.3127
HepG2-siPIEZO2	PIEZO2	23.3821
HepG2-siPIEZO2	PIEZO2	23.3554
HepG2-siNC	18S	15.7638
HepG2-siNC	18S	15.6694
HepG2-siNC	18S	15.8722
HepG2-siNC	YAP1	20.8084
HepG2-siNC	YAP1	20.9146
HepG2-siNC	YAP1	20.752
HepG2-siYAP1	18S	15.32
HepG2-siYAP1	18S	15.599
HepG2-siYAP1	18S	15.47
HepG2-siYAP1	YAP1	23.9414
HepG2-siYAP1	YAP1	23.9252
HepG2-siYAP1	YAP1	23.7931
HepG2-siNC	18S	16.3508
HepG2-siNC	18S	16.3722
HepG2-siNC	18S	16.3613
HepG2-siNC	Syn1	21.209
HepG2-siNC	Syn1	21.0055
HepG2-siNC	Syn1	21.1761
HepG2-siSyn1	18S	20.2223
HepG2-siSyn1	18S	20.405
HepG2-siSyn1	18S	20.2196
HepG2-siSyn1	Syn1	29.6123
HepG2-siSyn1	Syn1	30.0291
HepG2-siSyn1	Syn1	29.7948
HepG2-siNC	18S	15.7638
HepG2-siNC	18S	15.6694
HepG2-siNC	18S	15.8722
HepG2-siNC	DDR1	24.3168
HepG2-siNC	DDR1	24.2224
HepG2-siNC	DDR1	24.1349
HepG2-siDDR1	18S	16.6396
HepG2-siDDR1	18S	16.1313
HepG2-siDDR1	18S	16.192
HepG2-siDDR1	DDR1	26.9958
HepG2-siDDR1	DDR1	27.3877
HepG2-siDDR1	DDR1	26.9567
Sample Name	Target Name	CT
LM3-siNC	18S	15.9432
LM3-siNC	18S	15.9712
LM3-siNC	18S	15.8072
LM3-siNC	ITGB1	20.5362
LM3-siNC	ITGB1	20.6476
LM3-siNC	ITGB1	20.4968
LM3-siITGB1	18S	14.7181
LM3-siITGB1	18S	14.6877
LM3-siITGB1	18S	14.7617
LM3-siITGB1	ITGB1	23.1602
LM3-siITGB1	ITGB1	22.9847
LM3-siITGB1	ITGB1	23.0291
LM3-siNC	18S	15.9432
LM3-siNC	18S	15.9712
LM3-siNC	18S	15.8072
LM3-siNC	CD44	20.4467
LM3-siNC	CD44	20.5231
LM3-siNC	CD44	20.9996
LM3-siCD44	18S	20.152
LM3-siCD44	18S	19.8578
LM3-siCD44	18S	20.2681
LM3-siCD44	CD44	26.9019
LM3-siCD44	CD44	28.0203
LM3-siCD44	CD44	28.7362
LM3-siNC	18S	16.1473
LM3-siNC	18S	16.2201
LM3-siNC	18S	16.2284
LM3-siNC	PIEZO1	21.9697
LM3-siNC	PIEZO1	21.7714
LM3-siNC	PIEZO1	21.6715
LM3-siPIEZO1	18S	15.7036
LM3-siPIEZO1	18S	15.8118
LM3-siPIEZO1	18S	15.8681
LM3-siPIEZO1	PIEZO1	23.6193
LM3-siPIEZO1	PIEZO1	23.6676
LM3-siPIEZO1	PIEZO1	24.064
LM3-siNC	18S	16.1473
LM3-siNC	18S	16.2201
LM3-siNC	18S	16.2284
LM3-siNC	PIEZO2	20.9465
LM3-siNC	PIEZO2	20.927
LM3-siNC	PIEZO2	20.9012
LM3-siPIEZO2	18S	16.93
LM3-siPIEZO2	18S	16.3735
LM3-siPIEZO2	18S	16.3797
LM3-siPIEZO2	PIEZO2	23.6164
LM3-siPIEZO2	PIEZO2	23.5447
LM3-siPIEZO2	PIEZO2	NaN
LM3-siNC	18S	15.9432
LM3-siNC	18S	15.9712
LM3-siNC	18S	15.8072
LM3-siNC	YAP1	21.646
LM3-siNC	YAP1	21.5078
LM3-siNC	YAP1	21.4403
LM3-siYAP1	18S	15.6441
LM3-siYAP1	18S	15.3589
LM3-siYAP1	18S	15.4298
LM3-siYAP1	YAP1	23.5669
LM3-siYAP1	YAP1	23.7774
LM3-siYAP1	YAP1	23.6005
LM3-siNC	18S	15.9432
LM3-siNC	18S	15.9712
LM3-siNC	18S	15.8072
LM3-siNC	Syn1	20.6982
LM3-siNC	Syn1	20.705
LM3-siNC	Syn1	20.4963
LM3-siSyn1	18S	17.8135
LM3-siSyn1	18S	17.8947
LM3-siSyn1	18S	17.8432
LM3-siSyn1	Syn1	26.188
LM3-siSyn1	Syn1	26.1184
LM3-siSyn1	Syn1	26.1039
LM3-siNC	18S	15.9432
LM3-siNC	18S	15.9712
LM3-siNC	18S	15.8072
LM3-siNC	DDR1	25.0743
LM3-siNC	DDR1	25.4654
LM3-siNC	DDR1	25.2081
LM3-siDDR1	18S	17.2666
LM3-siDDR1	18S	17.0177
LM3-siDDR1	18S	17.5454
LM3-siDDR1	DDR1	28.6198
LM3-siDDR1	DDR1	28.7008
LM3-siDDR1	DDR1	29.0429
